# Supplementary material for: Convergent Evolution of Hydrogenosomes from Mitochondria by Gene Transfer and Loss
Source: Mol Biol Evol. 2019 Oct 24;37(2):524–39. doi: 10.1093/molbev/msz239 (PMC6993867; doi:10.1093/molbev/msz239)
Supplement: msz239_Supplementary_Data [file msz239_supplementary_data.zip]

Archive with 4 entries (3 files):
- msz239-suppl_data/
- msz239-suppl_data/SupplementaryData-2_mtDNA_gene_homology_tables.xlsx
- msz239-suppl_data/SupplementaryData1-Predicted_Hydrogenosome_Proteomes.xlsx
- msz239-suppl_data/Supplementary_information.pdf
